# Supplementary material for: Predictors of Duration and Treatment Failure of Severe Pneumonia in Hospitalized Young Nepalese Children
Source: PLoS One. 2015 Mar 23;10(3):e0122052. doi: 10.1371/journal.pone.0122052 (PMC4370861; doi:10.1371/journal.pone.0122052)
Supplement: S1 Dataset — (XLSX) [file pone.0122052.s001.xlsx]

## Sheet: Sheet1
	Predictors of Severe Pneumonia Dataset
	obs: 610
	vars: 48
	size: 75,640
	storage
	variable name type		variable label
	ka_6 byte		Age in months (completed)
	ka_7 byte		Sex (1=Male, 2=Female)
	ka_10 byte		Age of mother (in years)
	ka_11 byte		Mother's occupation
	ka_12 byte		Father's occupation
	ka_13a byte		If no schooling can mother read (part or whole of a sentence in any language
	ka_14a byte		If no schooling can father read (part or whole of a sentence in any language)
	ka_17 byte		Duration of cough (in days)
	ka_18 byte		Duration of difficult breathing (in hours)
	ka_20 byte		Is there a history (complaint) of fever ?
	ka_21 byte		Duration of fever (in days)
	ka_22 byte		Is the child unable to drink/breast feed ?
	ka_23 byte		Is there any history of convulsions ?
	ka_26 byte		Does child vomit out everything he/she eats ?
	ka_30 byte		Does the child still breastfeed ? (1=Yes, 2=No)
	ka_36 byte		Is the child lethargic/unconscious ?
	ka_37 int		Respiratory Rate 1
	ka_38 float		Respiratory Rate 2
	ka_39 byte		Condition of child (3=awake & quiet, 4=Breast feeding, 5=asleep)
	ka_40 float		Temperature (oF)
	ka_41 int		Oxygen saturation (%) Reading 1 (please keep it for 3 minutes)
	ka_42 int		Oxygen saturation (%) Reading 2 (1 minute after reading 1 )
	ka_44 byte		Presence of nasal flaring
	ka_45 byte		Presence of grunting
	ka_46 byte		Presence of head nodding
	ka_47 byte		Presence of central cyanosis
	ka_48 byte		Presence of wheezing before nebulization (2=No, 3=audible, 4=on auscultation)
	ka_49 byte		If yes, did chest indrawing disappear after nebulization with salbutamol (3=aft
	ka_50 byte		Presence of bronchial breathing
	ka_51 byte		Decreased breath sounds
	ka_52 byte		Presence of crepitations
	p1pos float		Positive for P1
	p2pos float		Positive for P2
	p3pos float		Positive for P3
	iapos float		Positive for IA
	ibpos float		Positive for IB
	rsvpos float		Positive for RSV
	hmpvpos float		Positive for hMPV
	positive float		Number of viruses the child is positive for
	positive01 float		Wheter child is positive for virus or not
	tf float		positive for treatment failure
	recover float		Whether a child was censored (recover=0)
	z2weilen double		< - 2Z weight for length
	z2weight double		< - 2Z weight for age
	z2length double		< - 2Z length/height for age
	followuptimeo2 float		From start till recovery or censored time
	crp double		c reactive protein
	consolidation1 float		Primary endpoint consolidation on CXR
